# Supplementary material for: Hybridization between Alpine Ibex and Domestic Goat in the Alps: A Sporadic and Localized Phenomenon?
Source: Animals (Basel). 2022 Mar 17;12(6):751. doi: 10.3390/ani12060751 (PMC8944563; doi:10.3390/ani12060751)
Supplement: Supplementary file 1 [file animals-12-00751-s001.zip]

Archive with 1 entries (1 files):
- animals-1577195-supplementary.pdf
